# Supplementary material for: Incidence, Mortality, and Trends of Prostate Cancer in Mexico from 2000 to 2019: Results from the Global Burden of Disease Study 2019
Source: Cancers (Basel). 2022 Jun 29;14(13):3184. doi: 10.3390/cancers14133184 (PMC9265044; doi:10.3390/cancers14133184)
Supplement: Supplementary file 1 [file cancers-14-03184-s001.zip]

Archive with 1 entries (1 files):
- cancers-1732230-supplementary.pdf
